# Supplementary material for: Lactobacillus fermentum Inhibits the Development of Colitis by Regulating the Intestinal Microbiota and Metabolites to Enhance the Intestinal Barrier and Decrease Inflammatory Responses
Source: Int J Mol Sci. 2025 Sep 19;26(18):9181. doi: 10.3390/ijms26189181 (PMC12470299; doi:10.3390/ijms26189181)
Supplement: Supplementary file 1 [file ijms-26-09181-s001.zip › Supplementary Table 1.xlsx]

## Sheet: Sheet1
#ID	name	LF group
neg_1084	Watasemycin A	up
neg_1159	tetranor-PGEM	down
neg_1350	Sinapyl alcohol	down
neg_1460	barbamide	up
neg_364	8-hydroxy-2,10,10-trimethyltricyclo[6.3.0.01,5]undec-6-ene-6-carboxylic acid is a sesquiterpenoid	down
neg_922	Nocarsin A	up
neg_927	Deferiprone	up
pos_1036	(-)-4,6'-anhydrooxysporidinone	down
pos_112	5-(2-Methylpropyl)-3,6-dioxo-2-piperazinepropanoic acid	down
pos_1202	α-Methylbiotin	down
pos_1221	gymnasterone D	up
pos_197	Deoxycorticosterone 21-glucoside	up
pos_437	4-hydroxy-3-[(E)-7-hydroxy-3,7-dimethyl-4-oxooct-5-enyl]-5-[(E)-4-hydroxy-3-methylbut-2-enyl]benzoic acid	down
pos_619	8-(Methylsulfinyl)octyl isothiocyanate	down
pos_690	asn-pro	down
pos_773	N‐(1‐deoxyfructos‐1‐yl)‐isoleucyl‐aspartate	down
pos_847	3α,7α-dihydroxy-5β-cholestan-26-oic acid	up
pos_929	(2R,3R,4E,8E)-3-Hydroxy-2-[methyl(stearoyl)amino]-4,8-octadecadien-1-yl hydrogen sulfate	down
